# Supplementary material for: HIV-1 Trans Infection via TNTs Is Impeded by Targeting C5aR
Source: Biomolecules. 2022 Feb 15;12(2):313. doi: 10.3390/biom12020313 (PMC8868603; doi:10.3390/biom12020313)
Supplement: Supplementary file 1 [file biomolecules-12-00313-s001.zip]

Archive with 1 entries (1 files):
- biomolecules-1573106-supplementary.pdf
